# Supplementary material for: Optimizing Oral Vaccine Distribution Strategies for Wild Boars Through Bias-Corrected Habitat Modeling: A Case Study of Classical Swine Fever Control in Japan
Source: Transbound Emerg Dis. 2025 Apr 26;2025:1576080. doi: 10.1155/tbed/1576080 (PMC12321435; doi:10.1155/tbed/1576080)
Supplement: Supporting Information — Table S1. Prestandardized summary statistics for each variable used in this study. Each variable is presented with its description, unit, minimum and maximum values, mean, and standard deviation. [file 1576080.f1.xlsx]

## Sheet: Sheet 1
Supplementary Table 1. Pre-standardized summary statistics for each variable used in this study.
Variable Description	Unit	Min	Max	Mean	SD
Road Density	meters per km²	3015788	1010576256	2.25458e+08	1.51946e+08
Waterway Density	meters per km²	179684	307512736	4.8626e+07	3.36804e+07
Human Population Density	persons per km²	0	14027.6	1451.78	2072.65
Elevation	meters (m)	-6.00165	1195.58	205.029	258.244
Terrain Slope	degrees (°)	0.245978	29.6335	7.41264	6.75806
Solar Radiation – January	kJ/m²/day	7692.94	10312.8	9218.95	505.55
Solar Radiation – February	kJ/m²/day	9805.16	12570.3	11473.8	574.816
Solar Radiation – March	kJ/m²/day	13281	15196.9	14297.4	413.097
Solar Radiation – April	kJ/m²/day	16363.5	17303.5	16850.3	217.716
Solar Radiation – May	kJ/m²/day	18187.7	18592.1	18407.9	83.7267
Solar Radiation – June	kJ/m²/day	16475.4	17272.8	16876	148.118
Solar Radiation – July	kJ/m²/day	17050.5	18830	17930.9	376.028
Solar Radiation – August	kJ/m²/day	17685.2	20027.2	18757.1	468.198
Solar Radiation – September	kJ/m²/day	13331.8	14599.9	13914.9	231.165
Solar Radiation – October	kJ/m²/day	11053.3	11991.8	11564.4	168.852
Solar Radiation – November	kJ/m²/day	8630.4	9923.38	9333.67	269.564
Solar Radiation – December	kJ/m²/day	7086.97	9180.07	8349.83	395.032
Annual Mean Temperature (BIO1)	°C ×10	0	16.5167	14.4532	1.38824
Mean Diurnal Temperature Range (BIO2)	°C ×10	1	9.47206	8.4595	0.517187
Isothermality (BIO3)	% (Ratio ×100)	22.2022	100	27.7267	1.44249
Temperature Seasonality (BIO4)	Standard Deviation ×100	0	850.835	809.858	24.819
Max Temperature of Warmest Month (BIO5)	°C ×10	0.5	32.1732	29.9093	1.5311
Min Temperature of Coldest Month (BIO6)	°C ×10	-6.10689	2.7	-0.606039	1.62331
Temperature Annual Range (BIO7)	°C ×10	1	32.3767	30.5154	1.11111
Mean Temp of Wettest Quarter (BIO8)	°C ×10	0	25.7256	23.71	1.3096
Mean Temp of Driest Quarter (BIO9)	°C ×10	-0.444947	8.28333	4.55509	1.43189
Mean Temp of Warmest Quarter (BIO10)	°C ×10	0	26.1386	24.4243	1.43109
Mean Temp of Coldest Quarter (BIO11)	°C ×10	-0.444947	7.83333	4.55436	1.43082
Annual Precipitation (BIO12)	mm	1734.69	2385.71	2032.63	161.119
Precipitation of Wettest Month (BIO13)	mm	230.503	341.636	280.027	24.5128
Precipitation of Driest Month (BIO14)	mm	47.2075	72.1317	58.7918	6.65111
Precipitation Seasonality (BIO15)	Coefficient of Variation %	41.5201	51.5873	47.6207	2.28535
Precipitation of Wettest Quarter (BIO16)	mm	594.845	968.326	774.785	86.0001
Precipitation of Driest Quarter (BIO17)	mm	173.208	241.49	203.804	16.3852
Precipitation of Warmest Quarter (BIO18)	mm	258.846	968.326	761.453	94.8058
Precipitation of Coldest Quarter (BIO19)	mm	173.208	263	203.99	16.447
NDVI (Normalized Difference Vegetation Index)	unitless (scaled 0–1)	0.429484	1	0.604458	0.0802846
